# Supplementary material for: A soft biosensor with printable responsive hydrogel interfaces for detection and differentiation of blood circulation complications
Source: Natl Sci Rev. 2026 Jan 29;13(5):nwag058. doi: 10.1093/nsr/nwag058 (PMC12980341; doi:10.1093/nsr/nwag058)
Supplement: nwag058_Supplemental_Files [file nwag058_supplemental_files.zip]

Archive with 10 entries (10 files):
- 20260109-Supplementary Materials-Final.pdf
- Movie S1.mp4
- Movie S2.mp4
- Movie S3.mp4
- Movie S4.mp4
- Movie S5.mp4
- Movie S6.mp4
- Movie S7.mp4
- Movie S8.mp4
- Movie S9.mp4
